# Supplementary material for: Validating regulatory predictions from diverse bacteria with mutant fitness data
Source: PLoS One. 2017 May 24;12(5):e0178258. doi: 10.1371/journal.pone.0178258 (PMC5443562; doi:10.1371/journal.pone.0178258)
Supplement: S1 Table — (TAB) [file pone.0178258.s001.tab]

org	tf_name	tf_locusTag	target_name	target_locusTag	potentialPolar	noPolarOrthConfirmation	cofit	cofitRank	antiCofitRank	p	anti_p	conserved
883	DVU0057	DvMF_2165	acrA	DvMF_2164	FALSE	TRUE	-0.528906517313328	2530	1	1	0.00316018109355598	TRUE
883	DVU0057	DvMF_2165	acrB	DvMF_2163	FALSE	TRUE	-0.495370124969736	2528	3	1	0.00946930671470958	TRUE
883	DVU0057	DvMF_2165	oprM	DvMF_2162	FALSE	TRUE	-0.508268205729463	2529	2	1	0.00631661567770836	TRUE
883	DVU0057	DvMF_2165	NA	DvMF_2161	FALSE	TRUE	0.932279550863512	2	2529	0.00631661567770836	1	TRUE
883	DVU0110	DvMF_1993	NA	DvMF_1984	FALSE	TRUE	0.710875421388152	3	2528	0.00474027089940465	1	TRUE
883	DVU0110	DvMF_1993	NA	DvMF_1985	FALSE	TRUE	0.565440077424423	5	2526	0.00789732693839929	1	TRUE
883	DVU0436	DvMF_1517	NA	DvMF_1515	TRUE	FALSE	-0.78652215197338	2530	1	1	0.00158071521192338	TRUE
883	DVU0436	DvMF_1517	NA	DvMF_1516	TRUE	FALSE	-0.758885693677095	2529	2	1	0.00316080551172493	TRUE
883	DVU0539/DVU0946	DvMF_1360	DVU0540	DvMF_1361	TRUE	FALSE	0.723814917255273	1	2530	0.0086784874520347	1	FALSE
883	DVU0804	DvMF_2843	NA	DvMF_2842	TRUE	FALSE	0.905943705873749	3	2528	0.00474027089940465	1	FALSE
883	DVU2394	DvMF_0332	adh	DvMF_0321	FALSE	TRUE	0.885369929440079	3	2528	0.00237154150197627	1	FALSE
883	DVU2956	DvMF_1763	NA	DvMF_1768	FALSE	TRUE	0.798074480857935	1	2530	0.00552703958147305	1	FALSE
883	DVU3305	DvMF_2109	NA	DvMF_2107	TRUE	FALSE	0.742434489331598	2	2529	0.00789264997361516	1	TRUE
883	DVU3305	DvMF_2109	NA	DvMF_2108	TRUE	FALSE	0.76903494593997	1	2530	0.00394944584411183	1	TRUE
883	HmcR	DvMF_2591	NA	DvMF_2592	TRUE	FALSE	0.568584989771503	3	2528	0.00237154150197627	1	FALSE
883	ModE2	DvMF_0650	NA	DvMF_1956	FALSE	TRUE	0.937696424920075	1	2530	0.00710338645562469	1	FALSE
883	OhcR	DvMF_1692	NA	DvMF_1693	FALSE	TRUE	0.703873391166408	1	2530	0.00237060425729418	1	FALSE
883	TmcR	DvMF_2546	tmcB	DvMF_2555	FALSE	TRUE	0.792474834215033	1	2530	0.00631536881484007	1	TRUE
883	TmcR	DvMF_2547	tmcB	DvMF_2555	FALSE	TRUE	0.873508259204629	1	2530	0.00631536881484007	1	TRUE
883	ZraR	DvMF_2149	zraS	DvMF_2148	TRUE	FALSE	0.823550323732628	1	2530	0.00158071521192338	1	FALSE
1140	sll5086	Synpcc7942_1725	Cyan7425_2936	Synpcc7942_1724	FALSE	TRUE	0.589812408820001	4	1895	0.00421496311907266	1	FALSE
94122	IlvY	Shewana3_0354	ilvC	Shewana3_0355	FALSE	TRUE	0.943981526137481	16	3652	0.00872647941096272	1	FALSE
94122	LldR	Shewana3_1106	lldE	Shewana3_2906	FALSE	TRUE	0.890752899768747	2	3666	0.00327064530414689	1	TRUE
94122	LldR	Shewana3_1106	lldF	Shewana3_2907	FALSE	TRUE	0.915407791551496	1	3667	0.00163576873025484	1	TRUE
94122	LldR	Shewana3_1106	lldG	Shewana3_2908	FALSE	TRUE	0.803982586176275	3	3665	0.00490462996503749	1	TRUE
94122	NagR	Shewana3_3122	nagP	Shewana3_3110	FALSE	TRUE	-0.62233068373238	3667	1	1	0.00925168420157663	FALSE
94122	NtrC	Shewana3_0258	ntrB	Shewana3_0259	TRUE	FALSE	0.979132881339406	1	3667	0.00327019959084018	1	TRUE
94122	PrpR	Shewana3_3824	prpB	Shewana3_3825	TRUE	FALSE	0.822656260232163	3	3665	0.00653683234030455	1	TRUE
94122	SO4705	Shewana3_4059	SO4706	Shewana3_4060	FALSE	TRUE	0.873888920532077	1	3667	0.000545404963185225	1	TRUE
211586	CueR	SO1687	copA	SO_1689	FALSE	TRUE	0.460099868372173	1	3781	0.000528960592435901	1	FALSE
211586	HmgQ	SO1965	hmgA	SO1963	FALSE	TRUE	0.888730281419557	1	3781	0.000528960592435901	1	FALSE
211586	HutC	SO0096	hutH	SO0098	TRUE	TRUE	0.451930968582679	5	3777	0.00792392103756256	1	TRUE
211586	HutC	SO0096	hutU	SO0097	TRUE	TRUE	0.473745807196006	3	3779	0.00475686904027861	1	TRUE
211586	LldR	SO_3460	lldE	SO_1520	FALSE	TRUE	0.928471333603115	2	3780	0.00317208505477096	1	TRUE
211586	LldR	SO_3460	lldF	SO_1519	FALSE	TRUE	0.936436390377318	1	3781	0.00158646211534585	1	TRUE
211586	LldR	SO_3460	lldG	SO_1518	FALSE	TRUE	0.853589612971764	3	3779	0.00475686904027861	1	TRUE
211586	NhaR	SO_1338	nhaA	SO_1336	TRUE	FALSE	0.561193735804456	3	3779	0.0079218279038884	1	FALSE
211586	NtrC	SO_4472	ntrB	SO_4471	TRUE	FALSE	0.913177128959316	2	3780	0.00528401289746538	1	TRUE
211586	PdhR	SO0423	aceE	SO_0424	TRUE	FALSE	0.820163480789161	2	3780	0.00739370707787002	1	TRUE
211586	PdhR	SO0423	aceF	SO_0425	TRUE	FALSE	0.816759351344015	2	3780	0.00739370707787002	1	TRUE
211586	PrpR	SO0346	prpC	SO0344	TRUE	FALSE	0.901654246034157	1	3781	0.00211500311981161	1	TRUE
211586	SdaR	SO1774	grtP	SO1771	FALSE	TRUE	0.368741146698016	6	3776	0.00634249072168003	1	FALSE
211586	SO4705	SO_4705	SO4706	SO_4706	FALSE	TRUE	0.667253638697631	8	3774	0.00423168473948698	1	TRUE
211586	ZntR	SO0443	PF03773	SO_0444	TRUE	FALSE	0.792071902916399	1	3781	0.000528960592435901	1	TRUE
266834	Atu2740	SMa0246	Atu2743	SMa0250	TRUE	FALSE	-0.469570615946895	5131	2	1	0.00622688743233857	FALSE
266834	CadR-PbrR	SMc00109	cadA	SMc04128	FALSE	TRUE	0.343480949357646	17	5116	0.0066250974279034	1	FALSE
266834	HutC	SMc00674	hutF	SMc00673	FALSE	TRUE	-0.461132791563101	5132	1	1	0.00661477997329207	TRUE
266834	NtrC	SMc01043	nifR3	SMc01041	TRUE	FALSE	0.804901976805715	2	5131	0.00389407981474754	1	TRUE
266834	NtrC	SMc01043	ntrB	SMc01042	TRUE	FALSE	0.884012871462632	1	5132	0.00194779883927709	1	TRUE
266834	PckR	SMc02975	pckA	SMc02562	FALSE	TRUE	0.849322520898666	1	5132	0.0050603320736029	1	FALSE
266834	RhaR	SMc02323	rhaEW	SMc02322	FALSE	TRUE	0.652857808247802	2	5131	0.00622688743233857	1	TRUE
266834	RhaR	SMc02323	rhaF	SMc02324	TRUE	TRUE	0.603966094514858	3	5130	0.00933396481043891	1	TRUE
266834	RhaR	SMc02323	rhaI	SMc02321	FALSE	TRUE	0.697456612371866	1	5132	0.00311556748369002	1	TRUE
266834	XylR	SMc03165	xylA	SMc03163	TRUE	FALSE	0.78518556861183	2	5131	0.0015585427033411	1	TRUE
266834	XylR	SMc03165	xylB	SMc03164	TRUE	FALSE	0.797476397426187	2	5131	0.0015585427033411	1	TRUE
323850	LldR	Shew_3007	lldE	Shew_3004	FALSE	TRUE	0.934963030480428	3	3006	0.00597807640972992	1	TRUE
323850	LldR	Shew_3007	lldF	Shew_3005	FALSE	TRUE	0.95186394324028	2	3007	0.00398670978887283	1	TRUE
323850	LldR	Shew_3007	lldG	Shew_3006	FALSE	TRUE	0.958420622306314	2	3007	0.00398670978887283	1	TRUE
323850	MalR	Shew_1870	malT	Shew_1874	FALSE	TRUE	0.927951327620584	1	3008	0.00531296388029223	1	TRUE
323850	MetR	Shew_2987	metE	Shew_2986	FALSE	TRUE	0.960840286114986	1	3008	0.00332225840222078	1	FALSE
323850	NtrC	Shew_3561	ntrB	Shew_3560	TRUE	FALSE	0.977910859729983	1	3008	0.00265824851143326	1	TRUE
323850	PdhR	Shew_3432	aceE	Shew_3431	TRUE	FALSE	0.938970175418796	1	3008	0.00730168460728575	1	TRUE
323850	ZntR	Shew_3411	PF03773	Shew_3410	TRUE	FALSE	0.630260187381642	2	3007	0.00132978723404253	1	TRUE
326297	AgaR	Sama_1193	agaA-II	Sama_1198	TRUE	FALSE	0.885063370820068	1	3120	0.00448286719558544	1	FALSE
326297	BglR	Sama_1400	bglT	Sama_1401	TRUE	TRUE	-0.59737040743652	3120	1	1	0.00448286719558544	TRUE
326297	BglR	Sama_1400	glk	Sama_1405	FALSE	TRUE	-0.520618918125674	3119	2	1	0.00895711901834395	TRUE
326297	HutC	Sama_0081	hutI	Sama_0080	FALSE	TRUE	-0.484645565815328	3119	2	1	0.00128205128205128	TRUE
326297	LldR	Sama_1028	lldE	Sama_2441	FALSE	TRUE	0.986772837660448	3	3118	0.00576368520994541	1	TRUE
326297	LldR	Sama_1028	lldF	Sama_2442	FALSE	TRUE	0.988582683180342	1	3120	0.00192246061811985	1	TRUE
326297	LldR	Sama_1028	lldG	Sama_2443	FALSE	TRUE	0.9876189018264	2	3119	0.00384368888973174	1	TRUE
326297	MalR	Sama_1655	malT	Sama_1657	FALSE	TRUE	0.826662749070568	1	3120	0.00640101874588539	1	TRUE
326297	NtrC	Sama_3427	ntrB	Sama_3426	TRUE	FALSE	0.926169157776014	1	3120	0.00192246061811985	1	TRUE
326297	SO3393	Sama_2408	SO3392	Sama_2407	FALSE	TRUE	-0.379945844885204	3120	1	1	0.000641025641025639	FALSE
326297	SO4326	Sama_3267	vexA	Sama_3269	TRUE	FALSE	0.476163371338144	4	3117	0.00512491781722546	1	TRUE
326297	SO4326	Sama_3267	vexB	Sama_3268	TRUE	FALSE	0.475087249402565	4	3117	0.00512491781722546	1	TRUE
326297	SO4705	Sama_0680	SO4706	Sama_0681	FALSE	TRUE	0.839145769522569	6	3115	0.00384615384615383	1	TRUE
326297	ZntR	Sama_0396	PF03773	Sama_0397	TRUE	FALSE	0.784484640113116	1	3120	0.000641025641025639	1	TRUE
511145	AcrR	b0464	acrA	b0463	FALSE	TRUE	-0.762744124190215	3787	2	1	0.00211137488584501	TRUE
511145	AcrR	b0464	acrB	b0462	FALSE	TRUE	-0.807910811682373	3788	1	1	0.00105582682600192	TRUE
511145	AllR	b0506	gcl	b0507	TRUE	FALSE	-0.70534636325725	3787	2	1	0.00948364942561541	TRUE
511145	AllR	b0506	hyi	b0508	TRUE	FALSE	-0.725192657114362	3788	1	1	0.00474683323964586	TRUE
511145	DeoR	b0840	deoC	b4381	FALSE	TRUE	0.60572765463187	1	3788	0.00369295597463659	1	TRUE
511145	DeoR	b0840	nupG	b2964	FALSE	TRUE	-0.555442229001985	3788	1	1	0.00369295597463659	TRUE
511145	FucR	b2805	fucA	b2800	FALSE	TRUE	0.757874828837946	1	3788	0.00316580861682692	1	TRUE
511145	FucR	b2805	fucP	b2801	TRUE	TRUE	0.625566183428119	2	3787	0.00632744015474884	1	TRUE
511145	GalR/GalS	b2151	mglA	b2149	FALSE	TRUE	-0.662032165101053	3788	1	1	0.00685291899554064	TRUE
511145	GalR/GalS	b2837	galP	b2943	FALSE	TRUE	-0.682519284285447	3788	1	1	0.00685291899554064	TRUE
511145	GlcC	b2980	glcB	b2976	FALSE	TRUE	-0.826600677148127	3788	1	1	0.00316580861682692	TRUE
511145	GlcC	b2980	glcF	b4467	FALSE	TRUE	0.856222673369285	2	3787	0.00632744015474884	1	TRUE
511145	KdgR	b1827	ppsA	b1702	FALSE	TRUE	0.698996637459446	1	3788	0.00580015414871116	1	FALSE
511145	LldR	b3604	lldD	b3605	TRUE	FALSE	0.321025495244861	9	3780	0.00949240585230537	1	TRUE
511145	LldR	b3604	lldP	b3603	TRUE	FALSE	0.760010156268975	1	3788	0.00105582682600192	1	TRUE
511145	MarR	b1530	marA	b1531	TRUE	FALSE	-0.532113931173144	3778	11	1	0.00580781414994713	FALSE
511145	MetR	b3828	metF	b3941	FALSE	TRUE	0.984830416905309	2	3787	0.00632744015474884	1	FALSE
511145	TreR	b4241	treB	b4240	TRUE	FALSE	-0.591043542020758	3788	1	1	0.00105582682600192	FALSE
511145	ZntR	b3292	zntA	b3469	FALSE	TRUE	0.845301742509036	1	3788	0.000527983104540608	1	FALSE
