# Supplementary material for: Validating regulatory predictions from diverse bacteria with mutant fitness data
Source: PLoS One. 2017 May 24;12(5):e0178258. doi: 10.1371/journal.pone.0178258 (PMC5443562; doi:10.1371/journal.pone.0178258)
Supplement: S2 Table — (TAB) [file pone.0178258.s002.tab]

org	tf_name	tf_locusTag	target_name	target_locusTag	source	potentialPolar	noPolarOrthConfirmation	cofit	cofitRank	antiCofitRank	p	anti_p	motif_p	regprecise_org	regprecise_tf_locusTag	regprecise_target_locusTag	tfBitRatio	targetBitRatio	conserved
Acidovorax sp. GW101-3H11	HexR	Ac3H11_2055	zwf	Ac3H11_2076	Regprecise	FALSE	TRUE	0.598826658144082	4	3931	0.00406503959976123	1	0.000796971508268579	398578	Daci_5676	Daci_5599	0.795646727215785	0.863868464052288	FALSE
Acidovorax sp. GW101-3H11	NtrC	Ac3H11_4432	ntrB	Ac3H11_4431	Regprecise	TRUE	FALSE	0.896508357675904	1	3934	0.00203277839004357	1	0.000796971508268579	397945	Aave_1445	Aave_1444	0.800385816645232	0.850911640953717	FALSE
Acidovorax sp. GW101-3H11	RbsR	Ac3H11_1840	rbsB	Ac3H11_1842	Regprecise	TRUE	FALSE	0.65116117243549	2	3933	0.0020330367174286	1	0.00119545726240287	397945	Aave_4199	Aave_4196	0.74023576196563	0.888043658012237	TRUE
Acidovorax sp. GW101-3H11	RbsR	Ac3H11_1840	rbsK	Ac3H11_1839	Regprecise	TRUE	FALSE	0.55832900716357	4	3931	0.00406503959976123	1	0.00119545726240287	397945	Aave_4199	Aave_4200	0.74023576196563	0.668485888039919	TRUE
Azospirillum brasilense sp. 245	IscR	AZOBR_RS05830	cysE	AZOBR_RS05825	Regprecise	TRUE	FALSE	0.552420062062432	8	4825	0.0066170343405989	1	0.000930665425779432	137722	AZL_020080	AZL_020070	0.916086130462318	0.659324787867846	FALSE
Burkholderia phytofirmans PsJN	NagQ	BPHYT_RS02725	nagA	BPHYT_RS02730	Regprecise	TRUE	FALSE	0.542234873731855	1	5427	0.00147370353882859	1	0.000688420762770205	266265	Bxe_A4156	Bxe_A4155	0.982397317686505	0.975763384910311	TRUE
Burkholderia phytofirmans PsJN	LldR	BPHYT_RS26990	lldF	BPHYT_RS26970	Regprecise	FALSE	TRUE	-0.432106798274278	5426	2	1	0.00221035161423799	0.00165220983064849	266265	Bxe_B1175	Bxe_B1177	0.962197159565581	0.974058842138564	TRUE
Burkholderia phytofirmans PsJN	LldR	BPHYT_RS26990	lldG	BPHYT_RS26965	Regprecise	FALSE	TRUE	-0.386337920794522	5423	5	1	0.00552282456392383	0.00165220983064849	266265	Bxe_B1175	Bxe_B1178	0.962197159565581	0.896633350867964	TRUE
Burkholderia phytofirmans PsJN	NtrC	BPHYT_RS12935	ntrB	BPHYT_RS12940	Regprecise	TRUE	FALSE	0.936724183783308	2	5426	0.000737055463423619	1	0.00715957593281013	266265	Bxe_A1524	Bxe_A1523	0.979680549939345	0.977885002010454	FALSE
Burkholderia phytofirmans PsJN	NagQ	BPHYT_RS02725	nagE	BPHYT_RS02745	Regprecise	TRUE	FALSE	0.421554184796068	6	5422	0.00883000859863925	1	0.000688420762770205	266265	Bxe_A4156	Bxe_A4152	0.982397317686505	0.937190646868066	TRUE
Burkholderia phytofirmans PsJN	NagQ	BPHYT_RS02725	nagB2	BPHYT_RS02735	Regprecise	TRUE	FALSE	0.515758778950002	2	5426	0.00294659250179508	1	0.000688420762770205	266265	Bxe_A4156	Bxe_A4154	0.982397317686505	0.962910353535354	TRUE
Cupriavidus basilensis 4G11	LldR	RR42_RS21300	lldE	RR42_RS21295	Regprecise	FALSE	TRUE	0.804068079798717	4	6380	0.00375763170794285	1	0.000536984830178547	164546	RALTA_B0086	RALTA_B0085	0.813151734411577	0.845955408144463	TRUE
Cupriavidus basilensis 4G11	Fur	RR42_RS17560	fhuA3	RR42_RS31760	Regprecise	FALSE	TRUE	-0.534189533159676	6382	2	1	0.00375704338320437	0.00228218552825883	164546	RALTA_A2618	RALTA_B1494	0.939611054247697	0.755006483215675	FALSE
Cupriavidus basilensis 4G11	NtrC	RR42_RS12980	ntrB	RR42_RS12985	Regprecise	TRUE	FALSE	0.92501285825203	2	6382	0.00500782214737772	1	0.00483286347160693	264198	Reut_A2054	Reut_A2055	0.856123546085427	0.860699777224479	FALSE
Cupriavidus basilensis 4G11	MetR	RR42_RS30655	metE	RR42_RS30660	Regprecise	FALSE	TRUE	0.933537302022115	6	6378	0.00187999373335423	1	0.000268492415089274	264198	Reut_B4244	Reut_B4245	0.910099337748344	0.789690207567163	FALSE
Cupriavidus basilensis 4G11	HexR	RR42_RS06120	edd	RR42_RS06125	Regprecise	FALSE	TRUE	0.471136724138711	5	6379	0.00156666144446183	1	0.000402738622633911	264198	Reut_A1080	Reut_A1081	0.857119922941082	0.871458808205796	FALSE
Cupriavidus basilensis 4G11	LldR	RR42_RS21300	lldG	RR42_RS21290	Regprecise	FALSE	TRUE	0.840788401286525	4	6380	0.00375763170794285	1	0.000536984830178547	164546	RALTA_B0086	RALTA_B0084	0.813151734411577	0.703984408834994	TRUE
Cupriavidus basilensis 4G11	LldR	RR42_RS21300	lldF	RR42_RS21285	Regprecise	FALSE	TRUE	0.871283023606654	3	6381	0.00281866541651099	1	0.000536984830178547	164546	RALTA_B0086	RALTA_B0083	0.813151734411577	0.894083574679355	TRUE
Dinoroseobacter shibae DFL-12	NtrC	Dshi_1574	nifR3	Dshi_1576	Regprecise	TRUE	FALSE	0.771369125697272	2	3185	0.00501724431597239	1	0.00679526523454625	314256	OG2516_04461	OG2516_04471	0.842887712580246	0.631546986488538	TRUE
Dinoroseobacter shibae DFL-12	NtrC	Dshi_1574	ntrB	Dshi_1575	Regprecise	TRUE	FALSE	0.813534963889189	2	3185	0.00501724431597239	1	0.00679526523454625	314256	OG2516_04461	OG2516_04466	0.842887712580246	0.670005643340858	TRUE
Dinoroseobacter shibae DFL-12	CceR (GapR)	Dshi_3322	pckA	Dshi_0213	Regprecise	FALSE	TRUE	0.651070038125896	2	3185	0.00752114460984821	1	0.00767207365190706	314271	RB2654_15484	RB2654_15911	0.746238130021914	0.804284145001831	TRUE
Dinoroseobacter shibae DFL-12	Mur	Dshi_2142	irr	Dshi_1011	Regprecise	FALSE	TRUE	0.367219813058278	4	3183	0.00251098556183305	1	0.00197281893906182	246200	SPO2477	SPOA0445	0.812636165577342	0.680099857346648	FALSE
Dinoroseobacter shibae DFL-12	CceR (GapR)	Dshi_3322	gapA	Dshi_1740	Regprecise	FALSE	TRUE	0.753202602369299	1	3186	0.00376352408784397	1	0.00284962735642262	314271	RB2654_15484	RB2654_02429	0.746238130021914	0.805729632945389	TRUE
Sphingomonas koreensis DSMZ 15582	NtrC	Ga0059261_0137	ntrB	Ga0059261_0139	Regprecise	TRUE	FALSE	0.827591997865121	1	3392	0.00235744780642966	1	0.000942285041224971	392499	Swit_0247	Swit_0246	0.605277157144377	0.436375838926175	FALSE
Marinobacter adhaerens HP15	IscR	HP15_1487	sufT	HP15_2989	Regprecise	FALSE	TRUE	0.616304706745465	4	3646	0.0021923814743765	1	0.00156599552572707	351348	Maqu_1121	Maqu_3156	0.840245775729647	0.934895123944429	FALSE
Marinobacter adhaerens HP15	MetR	HP15_458	metE	HP15_457	Regprecise	FALSE	TRUE	0.890274508386266	1	3649	0.000548095368594126	1	0.00335570469798658	351348	Maqu_0810	Maqu_0809	0.789899643897702	0.760164458656921	FALSE
Marinobacter adhaerens HP15	NtrC	HP15_425	ntrB	HP15_426	Regprecise	TRUE	TRUE	0.82180489411567	1	3649	0.00109604053292167	1	0.00156599552572707	351348	Maqu_0766	Maqu_0767	0.942182581322141	0.841171617161716	TRUE
Marinobacter adhaerens HP15	BetI	HP15_3627	betB	HP15_3626	Regprecise	TRUE	FALSE	0.74112192709971	3	3647	0.0049288039135551	1	0.00156599552572707	318161	Sden_0713	Sden_0714	0.555555555555556	0.755585024992349	TRUE
Marinobacter adhaerens HP15	BetI	HP15_3627	betT	HP15_3624	Regprecise	TRUE	FALSE	0.828852243607314	2	3648	0.00328677008967126	1	0.00156599552572707	318161	Sden_0713	Sden_0716	0.555555555555556	0.716353821616979	TRUE
Marinobacter adhaerens HP15	BetI	HP15_3627	betA	HP15_3625	Regprecise	TRUE	FALSE	0.82911511891696	2	3648	0.00328677008967126	1	0.00156599552572707	318161	Sden_0713	Sden_0715	0.555555555555556	0.75303197353914	TRUE
Marinobacter adhaerens HP15	NtrC	HP15_425	amtB	HP15_274	Regprecise	FALSE	TRUE	0.446759593814444	5	3645	0.00547719857927786	1	0.00111856823266219	351348	Maqu_0766	Maqu_0522	0.942182581322141	0.76615969581749	TRUE
Phaeobacter inhibens BS107	SmoR	PGA1_c13220	smoE	PGA1_c13210	Regprecise	TRUE	FALSE	-0.367234171882233	3097	2	1	0.00644744788694696	0.00202839756592292	52598	EE36_14657	EE36_14652	0.70521243977223	0.845221920289855	TRUE
Phaeobacter inhibens BS107	SmoR	PGA1_c13220	smoK	PGA1_c13180	Regprecise	TRUE	FALSE	-0.369257394147678	3098	1	1	0.00322580577972742	0.00202839756592292	52598	EE36_14657	EE36_14637	0.70521243977223	0.807176240012061	TRUE
Phaeobacter inhibens BS107	CadR-PbrR	PGA1_262p00460	cadA	PGA1_c29910	Regprecise	FALSE	TRUE	0.57024227013465	1	3098	0.0012909471989051	1	0.00050709939148073	252305	OB2597_16642	OB2597_05215	0.831421619742788	0.6452098883791	FALSE
Phaeobacter inhibens BS107	PhnF	PGA1_c04230	phnH	PGA1_c04250	Regprecise	FALSE	TRUE	-0.637957934173238	3094	5	1	0.00966804638920515	0.00202839756592292	314262	MED193_17599	MED193_17609	0.732434640522876	0.626060908637044	TRUE
Phaeobacter inhibens BS107	HutC	PGA1_c36370	hutH	PGA1_c36340	Regprecise	FALSE	TRUE	-0.472938619971955	3096	3	1	0.00966493035361959	0.00177484787018256	292414	TM1040_3001	TM1040_3005	0.659173754556501	0.864420622766718	TRUE
Phaeobacter inhibens BS107	NagQ	PGA1_c27900	nagK	PGA1_c27910	Regprecise	TRUE	FALSE	0.505060275124395	1	3098	0.00515879131268293	1	0.00354969574036511	246200	SPO1842	SPO1841	0.77460510328068	0.472439605307928	FALSE
Phaeobacter inhibens BS107	PaaR	PGA1_c26790	paaK	PGA1_c26800	Regprecise	TRUE	FALSE	0.571325417238597	1	3098	0.00322580577972742	1	0.00152129817444219	314262	MED193_17324	MED193_17319	0.804165608331217	0.943284263380121	FALSE
Phaeobacter inhibens BS107	CueR	PGA1_c02530	copA	PGA1_c02520	Regprecise	TRUE	FALSE	0.672322687530164	6	3093	0.0038734667527438	1	0.00050709939148073	314262	MED193_18164	MED193_18159	0.824972537532039	0.641655724379416	FALSE
Phaeobacter inhibens BS107	MetR	PGA1_c11710	metF	PGA1_c11700	Regprecise	FALSE	TRUE	0.899275620529285	4	3095	0.00258231116849572	1	0.00101419878296146	314262	MED193_22236	MED193_22231	0.907981698017285	0.840436413228776	FALSE
Phaeobacter inhibens BS107	SmoR	PGA1_c13220	mtlK	PGA1_c13160	Regprecise	TRUE	FALSE	0.784828097046032	1	3098	0.00322580577972742	1	0.00202839756592292	52598	EE36_14657	EE36_14632	0.70521243977223	0.600018445079775	TRUE
Phaeobacter inhibens BS107	Chvl	PGA1_c01150	chvG	PGA1_c01160	Regprecise	TRUE	FALSE	0.761968377507382	1	3098	0.00258106112547485	1	0.00177484787018256	246200	SPO0710	SPO0711	0.944674362883903	0.755714679151749	FALSE
Phaeobacter inhibens BS107	PhnF	PGA1_c04230	phnI	PGA1_c04260	Regprecise	FALSE	TRUE	-0.685729078556019	3097	2	1	0.00387096666674536	0.00202839756592292	314262	MED193_17599	MED193_17614	0.732434640522876	0.880049634633945	TRUE
Phaeobacter inhibens BS107	HutC	PGA1_c36370	hutU	PGA1_c36320	Regprecise	FALSE	TRUE	-0.518919623833514	3098	1	1	0.00322580577972742	0.00177484787018256	292414	TM1040_3001	TM1040_3007	0.659173754556501	0.932089744691825	TRUE
Phaeobacter inhibens BS107	HutC	PGA1_c36370	hutF	PGA1_c36360	Regprecise	TRUE	TRUE	-0.495544301178892	3097	2	1	0.00644744788694696	0.00177484787018256	292414	TM1040_3001	TM1040_3003	0.659173754556501	0.699391171993912	TRUE
Dechlorosoma suillum PS	NtrC	Dsui_1051	ntrB	Dsui_1050	Regprecise	TRUE	FALSE	0.676402438245289	1	2560	0.000781249999999956	1	0.00399543378995434	159087	Daro_3758	Daro_3759	0.835908993346212	0.723593570608496	FALSE
Pseudomonas fluorescens FW300-N1B4	LldR	Pf1N1B4_1185	lldG	Pf1N1B4_1189	Regprecise	FALSE	TRUE	-0.444620070790583	4086	1	1	0.00244618366010352	0.00115549686365137	220664	PFL_0818	PFL_0814	0.946247464503043	0.896063688633348	TRUE
Pseudomonas fluorescens FW300-N1B4	NtrC	Pf1N1B4_1611	ntrB	Pf1N1B4_1610	Regprecise	TRUE	FALSE	0.691130079913234	1	4086	0.00146806943000777	1	0.000330141961043249	220664	PFL_0377	PFL_0378	0.977637130801688	0.950286532951289	TRUE
Pseudomonas fluorescens FW300-N1B4	BetI	Pf1N1B4_2418	betA	Pf1N1B4_2416	Regprecise	TRUE	FALSE	0.499080608006441	1	4086	0.000978832727297929	1	0.000495212941564873	399741	Spro_1513	Spro_1515	0.649377065853038	0.842902642678833	TRUE
Pseudomonas fluorescens FW300-N1B4	PhhR	Pf1N1B4_3567	phhA	Pf1N1B4_3566	Regprecise	FALSE	TRUE	0.792959085522188	1	4086	0.000978832727297929	1	0.000495212941564873	220664	PFL_1612	PFL_1611	0.966933384748867	0.929512998901501	TRUE
Pseudomonas fluorescens FW300-N1B4	BetI	Pf1N1B4_2418	betB	Pf1N1B4_2417	Regprecise	TRUE	FALSE	0.340701813539449	9	4078	0.00880086941334013	1	0.000495212941564873	399741	Spro_1513	Spro_1514	0.649377065853038	0.835180772816741	TRUE
Pseudomonas fluorescens GW456-L13	CadR-PbrR	PfGW456L13_958	cadA	PfGW456L13_959	Regprecise	FALSE	TRUE	0.94947995001973	1	4349	0.000459875833525025	1	0.00171657448025939	160488	PP5140	PP5139	0.772981878088962	0.744408074195308	TRUE
Pseudomonas fluorescens GW456-L13	BetI	PfGW456L13_1084	betA	PfGW456L13_1082	Regprecise	TRUE	FALSE	0.569079396730629	2	4348	0.00183908036253522	1	0.000572191493419798	399741	Spro_1513	Spro_1515	0.655859075823334	0.857918318111322	TRUE
Pseudomonas fluorescens GW456-L13	NtrC	PfGW456L13_347	ntrB	PfGW456L13_346	Regprecise	TRUE	FALSE	0.886273141073782	2	4348	0.00275798628097035	1	0.000381460995613199	220664	PFL_0377	PFL_0378	0.979761779276905	0.950641940085592	TRUE
Pseudomonas fluorescens GW456-L13	GcvR	PfGW456L13_1870	gcvP	PfGW456L13_1868	Regprecise	FALSE	TRUE	0.76120053081886	1	4349	0.00183886897400498	1	0.000762921991226397	220664	PFL_4639	PFL_4641	0.948548140601121	0.930976342273039	TRUE
Pseudomonas fluorescens GW456-L13	PhhR	PfGW456L13_4393	phhC	PfGW456L13_4396	Regprecise	FALSE	TRUE	0.835496265392682	2	4348	0.00183908036253522	1	0.000572191493419798	220664	PFL_1612	PFL_1609	0.962498794948424	0.878079279729899	TRUE
Pseudomonas fluorescens GW456-L13	PhhR	PfGW456L13_4393	phhA	PfGW456L13_4394	Regprecise	FALSE	TRUE	0.783760490844973	3	4347	0.0027583033151295	1	0.000572191493419798	220664	PFL_1612	PFL_1611	0.962498794948424	0.92603441962651	TRUE
Pseudomonas fluorescens GW456-L13	GcvR	PfGW456L13_1870	gcvT	PfGW456L13_1866	Regprecise	FALSE	TRUE	0.629924322676713	2	4348	0.00367646961678036	1	0.000762921991226397	220664	PFL_4639	PFL_4643	0.948548140601121	0.893574026673852	TRUE
Pseudomonas fluorescens GW456-L13	GcvR	PfGW456L13_1870	gcvH	PfGW456L13_1869	Regprecise	FALSE	TRUE	0.580750761290281	3	4347	0.00551280251166997	1	0.000762921991226397	220664	PFL_4639	PFL_4640	0.948548140601121	0.93646408839779	TRUE
Pseudomonas fluorescens GW456-L13	BetI	PfGW456L13_1084	betB	PfGW456L13_1083	Regprecise	TRUE	FALSE	0.4500039428361	3	4347	0.0027583033151295	1	0.000572191493419798	399741	Spro_1513	Spro_1514	0.655859075823334	0.830001035947374	TRUE
Pseudomonas fluorescens GW456-L13	GcvR	PfGW456L13_1870	sdaA	PfGW456L13_1867	Regprecise	FALSE	TRUE	0.46546618445745	5	4345	0.00918166739048498	1	0.000762921991226397	220664	PFL_4639	PFL_4642	0.948548140601121	0.94098324756378	TRUE
Pseudomonas fluorescens FW300-N2E3	CueR	AO353_06160	copA	AO353_06155	Regprecise	TRUE	FALSE	0.682276920258889	1	5027	0.00039785160135275	1	0.000341646737273659	220664	PFL_0709	PFL_0710	0.896932952924394	0.890290693893477	TRUE
Pseudomonas fluorescens FW300-N2E3	BetI	AO353_07800	betA	AO353_07810	Regprecise	TRUE	FALSE	0.688743298919038	2	5026	0.00159108983361755	1	0.00204988042364195	218491	ECA1744	ECA1746	0.650325162581291	0.827810600222622	TRUE
Pseudomonas fluorescens FW300-N2E3	LldR	AO353_05695	lldP	AO353_05700	Regprecise	FALSE	TRUE	-0.388974399626697	5026	2	1	0.00397535155482887	0.00119576358045781	220664	PFL_0818	PFL_0817	0.933023067583974	0.939415991994906	TRUE
Pseudomonas fluorescens FW300-N2E3	LldR	AO353_05695	lldE	AO353_05705	Regprecise	FALSE	TRUE	-0.382498263587509	5025	3	1	0.00596065540443558	0.00119576358045781	220664	PFL_0818	PFL_0816	0.933023067583974	0.947115384615385	TRUE
Pseudomonas fluorescens FW300-N2E3	CadR-PbrR	AO353_08425	cadA	AO353_08420	Regprecise	FALSE	TRUE	0.745346401732547	2	5026	0.0007957032027055	1	0.000512470105910489	160488	PP5140	PP5139	0.778884462151394	0.746043504613105	TRUE
Pseudomonas fluorescens FW300-N2E3	GcvR	AO353_03490	gcvH	AO353_03495	Regprecise	FALSE	TRUE	0.708189850620175	2	5026	0.00318091388380592	1	0.000683293474547318	220664	PFL_4639	PFL_4640	0.953649821337417	0.892265193370166	TRUE
Pseudomonas fluorescens FW300-N2E3	YdcR	AO353_22920	ccoN	AO353_22860	Regprecise	FALSE	TRUE	0.575465488120389	2	5026	0.00318091388380592	1	0.00102494021182098	220664	PFL_2868	PFL_2834	0.974809733090363	0.950254323499491	TRUE
Pseudomonas fluorescens FW300-N2E3	LldR	AO353_05695	lldG	AO353_05715	Regprecise	FALSE	TRUE	-0.380041239245612	5024	4	1	0.0079443792271976	0.00119576358045781	220664	PFL_0818	PFL_0814	0.933023067583974	0.888520971302428	TRUE
Pseudomonas fluorescens FW300-N2E3	NtrC	AO353_12145	ntrB	AO353_12150	Regprecise	TRUE	FALSE	0.84340974035119	1	5027	0.00119331739095685	1	0.000683293474547318	220664	PFL_0377	PFL_0378	0.980485232067511	0.958368976333048	TRUE
Pseudomonas fluorescens FW300-N2E3	LldR	AO353_05695	dld	AO353_05720	Regprecise	FALSE	TRUE	-0.364954600324267	5023	5	1	0.00992652396641325	0.00119576358045781	220664	PFL_0818	PFL_0813	0.933023067583974	0.93176709836241	TRUE
Pseudomonas fluorescens FW300-N2E3	BetI	AO353_07800	betB	AO353_07805	Regprecise	TRUE	FALSE	0.669998127460036	3	5025	0.00238639732158097	1	0.00204988042364195	218491	ECA1744	ECA1745	0.650325162581291	0.792005769032657	TRUE
Pseudomonas fluorescens FW300-N2E3	RbsR	AO353_20830	rbsC	AO353_20825	Regprecise	TRUE	FALSE	0.774243415699572	4	5024	0.00952946426461376	1	0.00119576358045781	220664	PFL_2104	PFL_2103	0.857272452373753	0.89837731519423	TRUE
Pseudomonas fluorescens FW300-N2E3	NagQ	AO353_04445	nagA	AO353_04450	Regprecise	TRUE	FALSE	0.620913581460607	2	5026	0.00318091388380592	1	0.000854116843184148	220664	PFL_1082	PFL_1081	0.953347280334728	0.896510067114094	TRUE
Pseudomonas fluorescens FW300-N2E3	EutR	AO353_27890	eutA	AO353_27905	Regprecise	TRUE	FALSE	0.684775634877819	4	5024	0.00635803192815487	1	0.00136658694909464	220664	PFL_2247	PFL_2244	0.819145178382197	0.728462590349678	TRUE
Pseudomonas fluorescens FW300-N2E3	PhhR	AO353_18590	phhC	AO353_18575	Regprecise	FALSE	TRUE	0.583315057704627	4	5024	0.00318154652364799	1	0.000683293474547318	220664	PFL_1612	PFL_1609	0.965872939361805	0.886926234606294	TRUE
Pseudomonas fluorescens FW300-N2E3	GcvR	AO353_03490	gcvP	AO353_03500	Regprecise	FALSE	TRUE	0.833411304736235	1	5027	0.00159093161069213	1	0.000683293474547318	220664	PFL_4639	PFL_4641	0.953649821337417	0.936245323778914	TRUE
Pseudomonas fluorescens FW300-N2E3	GntR	AO353_03255	gntT	AO353_03245	Regprecise	FALSE	TRUE	-0.260561005133598	5019	9	1	0.00715491824553238	0.000854116843184148	220664	PFL_4581	PFL_4579	0.914161806490205	0.948311748381129	TRUE
Pseudomonas fluorescens FW300-N2E3	RbsR	AO353_20830	rbsK	AO353_20835	Regprecise	TRUE	FALSE	0.847691439521898	1	5027	0.00238592277871574	1	0.00119576358045781	220664	PFL_2104	PFL_2105	0.857272452373753	0.855823499230374	TRUE
Pseudomonas fluorescens FW300-N2E3	TreR	AO353_15975	treA	AO353_15985	Regprecise	FALSE	TRUE	-0.294698824721832	5016	12	1	0.00953704184790238	0.00102494021182098	220664	PFL_4935	PFL_4933	0.914117132867133	0.867776436087631	TRUE
Pseudomonas fluorescens FW300-N2E3	TreR	AO353_15975	treP	AO353_15980	Regprecise	FALSE	TRUE	-0.372969330236587	5024	4	1	0.00318154652364799	0.00102494021182098	220664	PFL_4935	PFL_4934	0.914117132867133	0.935872812633376	TRUE
Pseudomonas fluorescens FW300-N2E3	PhhR	AO353_18590	phhA	AO353_18585	Regprecise	FALSE	TRUE	0.828850175864152	1	5027	0.000795624059757083	1	0.000683293474547318	220664	PFL_1612	PFL_1611	0.965872939361805	0.947821310875137	TRUE
Pseudomonas fluorescens FW300-N2E3	GcvR	AO353_03490	gcvT	AO353_03510	Regprecise	FALSE	TRUE	0.569762240017671	3	5025	0.00476994719707369	1	0.000683293474547318	220664	PFL_4639	PFL_4643	0.953649821337417	0.902071563088512	TRUE
Pseudomonas fluorescens FW300-N2E3	NagQ	AO353_04445	nagB2	AO353_04455	Regprecise	TRUE	FALSE	-0.396642504264368	5027	1	1	0.00159093161069213	0.000854116843184148	220664	PFL_1082	PFL_1080	0.953347280334728	0.880037197768134	TRUE
Pseudomonas fluorescens FW300-N2E3	PrpR	AO353_00905	prpB	AO353_00900	Regprecise	TRUE	FALSE	0.567515378090131	2	5026	0.00159108983361755	1	0.00153741031773147	220664	PFL_1860	PFL_1861	0.958123953098827	0.971943193626602	TRUE
Pseudomonas fluorescens FW300-N2E3	PrpR	AO353_00905	prpC	AO353_00895	Regprecise	TRUE	FALSE	0.614604395481926	1	5027	0.000795624059757083	1	0.00153741031773147	220664	PFL_1860	PFL_1862	0.958123953098827	0.905400078833268	TRUE
Pseudomonas fluorescens FW300-N2C3	GcvR	AO356_18180	sdaA	AO356_18165	Regprecise	FALSE	TRUE	0.596152054837994	2	5191	0.00307988393328951	1	0.000657678395264716	220664	PFL_4639	PFL_4642	0.95048494129658	0.92982648802987	TRUE
Pseudomonas fluorescens FW300-N2C3	PhhR	AO356_03970	phhC	AO356_03985	Regprecise	FALSE	TRUE	0.810780506079315	1	5192	0.000770341832046828	1	0.00328839197632358	220664	PFL_1612	PFL_1609	0.965872939361805	0.852996371825347	TRUE
Pseudomonas fluorescens FW300-N2C3	RbsR	AO356_00955	rbsA	AO356_00965	Regprecise	TRUE	FALSE	0.596945403698759	5	5188	0.00961167001021335	1	0.00115093719171325	220664	PFL_2104	PFL_2102	0.864227396431811	0.900934391640711	TRUE
Pseudomonas fluorescens FW300-N2C3	EutR	AO356_01500	eutB	AO356_01510	Regprecise	TRUE	FALSE	0.66917956951432	4	5189	0.00615620936449668	1	0.0023018743834265	220664	PFL_2247	PFL_2245	0.82948079658606	0.711047848461623	TRUE
Pseudomonas fluorescens FW300-N2C3	PhhR	AO356_03970	phhA	AO356_03975	Regprecise	FALSE	TRUE	0.691773807263841	5	5188	0.00385022530810697	1	0.00328839197632358	220664	PFL_1612	PFL_1611	0.965872939361805	0.915415598681801	TRUE
Pseudomonas fluorescens FW300-N2C3	GcvR	AO356_18180	gcvP	AO356_18170	Regprecise	FALSE	TRUE	0.720248181975176	1	5192	0.00154038695082437	1	0.000657678395264716	220664	PFL_4639	PFL_4641	0.95048494129658	0.932820485800095	TRUE
Pseudomonas fluorescens FW300-N2C3	PhrR	AO356_16535	COG3272	AO356_16540	Regprecise	TRUE	FALSE	0.609555723168967	1	5192	0.0042332098991491	1	0.000822097994080894	220664	PFL_5146	PFL_5145	0.636901979117968	0.76840351408664	TRUE
Pseudomonas fluorescens FW300-N2C3	CadR-PbrR	AO356_10375	cadA	AO356_10380	Regprecise	FALSE	TRUE	0.624538210954984	4	5189	0.00154083204930666	1	0.000328839197632358	223283	PSPTO5280	PSPTO5279	0.78207671957672	0.772355507088332	TRUE
Pseudomonas fluorescens FW300-N2C3	HutC	AO356_09640	hutI	AO356_09595	Regprecise	FALSE	TRUE	-0.422407192849038	5192	1	1	0.0042332098991491	0.00197303518579415	220664	PFL_0399	PFL_0409	0.948519181077321	0.883782091421415	TRUE
Pseudomonas fluorescens FW300-N2C3	YdcR	AO356_01275	COG0348	AO356_01270	Regprecise	TRUE	TRUE	0.880060911904028	1	5192	0.000385208012326554	1	0.000493258796448537	220664	PFL_2868	PFL_2869	0.929047266575024	0.889709707626678	TRUE
Pseudomonas fluorescens FW300-N2C3	HutC	AO356_09640	hutD	AO356_09635	Regprecise	TRUE	TRUE	-0.415426270239837	5191	2	1	0.00845827274578581	0.000493258796448537	220664	PFL_0399	PFL_0400	0.948519181077321	0.690764085412915	TRUE
Pseudomonas fluorescens FW300-N2C3	NtrC	AO356_09730	ntrB	AO356_09725	Regprecise	TRUE	FALSE	0.949537719805241	1	5192	0.00115540147345028	1	0.000328839197632358	220664	PFL_0377	PFL_0378	0.980596857534536	0.957401032702237	TRUE
Pseudomonas fluorescens FW300-N2C3	EutR	AO356_01500	eutA	AO356_01515	Regprecise	TRUE	FALSE	0.770741893269218	1	5192	0.00154038695082437	1	0.0023018743834265	220664	PFL_2247	PFL_2244	0.82948079658606	0.701308849384645	TRUE
Pseudomonas fluorescens FW300-N2C3	RbsR	AO356_00955	rbsB	AO356_00970	Regprecise	TRUE	FALSE	0.620650479680749	4	5189	0.00769229857145781	1	0.00115093719171325	220664	PFL_2104	PFL_2101	0.864227396431811	0.940836225417286	TRUE
Pseudomonas fluorescens FW300-N2C3	SdaR	AO356_22865	grtT	AO356_22860	Regprecise	FALSE	TRUE	0.824452120838829	1	5192	0.000385208012326554	1	0.000657678395264716	220664	PFL_3379	PFL_3380	0.867929562433298	0.840492702618777	FALSE
Pseudomonas fluorescens FW300-N2C3	GcvR	AO356_18180	gcvH	AO356_18175	Regprecise	FALSE	TRUE	0.464634532622438	3	5190	0.00461849129024983	1	0.000657678395264716	220664	PFL_4639	PFL_4640	0.95048494129658	0.883372734436564	TRUE
Pseudomonas fluorescens FW300-N2C3	RbsR	AO356_00955	rbsK	AO356_00950	Regprecise	TRUE	FALSE	0.783603503112934	2	5191	0.0038491135619747	1	0.00115093719171325	220664	PFL_2104	PFL_2105	0.864227396431811	0.819442067431114	TRUE
Pseudomonas fluorescens FW300-N2C3	CueR	AO356_08070	copA	AO356_08065	Regprecise	TRUE	FALSE	0.627738692509315	5	5188	0.00385022530810697	1	0.000328839197632358	220664	PFL_0709	PFL_0710	0.906857352401907	0.838199908954933	TRUE
Pseudomonas fluorescens FW300-N2C3	PP0486	AO356_16875	benE	AO356_16870	Regprecise	FALSE	TRUE	-0.375736372689819	5182	11	1	0.00423728813559321	0.000822097994080894	220664	PFL_4913	PFL_4914	0.85270979020979	0.806138541793037	FALSE
Pseudomonas fluorescens FW300-N2C3	RbsR	AO356_00955	rbsC	AO356_00960	Regprecise	TRUE	FALSE	0.804020686542343	1	5192	0.00192529827845322	1	0.00115093719171325	220664	PFL_2104	PFL_2103	0.864227396431811	0.888200782268579	TRUE
Pseudomonas fluorescens FW300-N2C3	UxuR2	AO356_24190	tdh	AO356_24200	Regprecise	TRUE	FALSE	0.730177726157688	1	5192	0.000385208012326554	1	0.000822097994080894	391038	Bphy_6346	Bphy_6341	0.463065755764304	0.661116841019596	FALSE
Pseudomonas fluorescens FW300-N2E2	EutR	Pf6N2E2_2175	eutA	Pf6N2E2_2178	Regprecise	TRUE	FALSE	0.785282627507895	1	5132	0.00155839088738441	1	0.00323886639676113	220664	PFL_2247	PFL_2244	0.83072546230441	0.724555577261184	TRUE
Pseudomonas fluorescens FW300-N2E2	NtrC	Pf6N2E2_3826	ntrB	Pf6N2E2_3825	Regprecise	TRUE	FALSE	0.946244377058538	1	5132	0.00116890704230288	1	0.000323886639676113	220664	PFL_0377	PFL_0378	0.980596857534536	0.957401032702237	TRUE
Pseudomonas fluorescens FW300-N2E2	PrpR	Pf6N2E2_6060	prpC	Pf6N2E2_6062	Regprecise	TRUE	FALSE	0.687176903006184	4	5129	0.00311647790611547	1	0.00129554655870445	220664	PFL_1860	PFL_1862	0.923366834170854	0.913724973656481	TRUE
Pseudomonas fluorescens FW300-N2E2	GlpR	Pf6N2E2_5573	glpT	Pf6N2E2_4466	Regprecise	FALSE	TRUE	-0.276475156240983	5111	22	1	0.00857365549493383	0.00388663967611336	218491	ECA4137	ECA4166	0.578128118140092	0.734460842400086	FALSE
Pseudomonas fluorescens FW300-N2E2	RbsR	Pf6N2E2_164	rbsK	Pf6N2E2_165	Regprecise	TRUE	FALSE	0.604210219956607	1	5132	0.00194779883927709	1	0.0011336032388664	220664	PFL_2104	PFL_2105	0.865436951920169	0.812585969738652	TRUE
Pseudomonas fluorescens FW300-N2E2	GcvR	Pf6N2E2_5560	gcvP	Pf6N2E2_5558	Regprecise	FALSE	TRUE	0.610129249838691	2	5131	0.00311587087900289	1	0.000647773279352227	220664	PFL_4639	PFL_4641	0.95405819295559	0.928225381779884	TRUE
Pseudomonas fluorescens FW300-N2E2	PrpR	Pf6N2E2_6060	prpB	Pf6N2E2_6061	Regprecise	TRUE	FALSE	0.798003326956081	1	5132	0.00077934728924145	1	0.00129554655870445	220664	PFL_1860	PFL_1861	0.923366834170854	0.947139627890802	TRUE
Pseudomonas fluorescens FW300-N2E2	GcvR	Pf6N2E2_5560	gcvT	Pf6N2E2_5556	Regprecise	FALSE	TRUE	0.525126556087843	3	5130	0.00467244032987857	1	0.000647773279352227	220664	PFL_4639	PFL_4643	0.95405819295559	0.898923283983849	TRUE
Pseudomonas fluorescens FW300-N2E2	CueR	Pf6N2E2_3488	copA	Pf6N2E2_3487	Regprecise	TRUE	FALSE	0.723888009421808	3	5130	0.0011691348402183	1	0.000809716599190283	220664	PFL_0709	PFL_0710	0.888131946934385	0.84392274175717	TRUE
Pseudomonas fluorescens FW300-N2E2	YdcR	Pf6N2E2_2127	COG0348	Pf6N2E2_2126	Regprecise	TRUE	TRUE	0.614725768701084	1	5132	0.000389711613406174	1	0.000323886639676113	220664	PFL_2868	PFL_2869	0.955874477883689	0.864842368119863	TRUE
Pseudomonas fluorescens FW300-N2E2	LiuR	Pf6N2E2_2188	liuD	Pf6N2E2_2194	Regprecise	FALSE	TRUE	0.541521783475004	3	5130	0.00700456545606132	1	0.000809716599190283	220664	PFL_3933	PFL_3939	0.914893617021277	0.854489891866479	FALSE
Pseudomonas fluorescens FW300-N2E2	PhhR	Pf6N2E2_2629	phhC	Pf6N2E2_2632	Regprecise	FALSE	TRUE	0.90272699106443	3	5130	0.00233758624229918	1	0.000647773279352227	220664	PFL_1612	PFL_1609	0.968090234262026	0.853844233649526	TRUE
Pseudomonas fluorescens FW300-N2E2	PhhR	Pf6N2E2_2629	phhA	Pf6N2E2_2630	Regprecise	FALSE	TRUE	0.903068567903733	3	5130	0.00233758624229918	1	0.000647773279352227	220664	PFL_1612	PFL_1611	0.968090234262026	0.917429512998902	TRUE
Pseudomonas fluorescens FW300-N2E2	GcvR	Pf6N2E2_5560	sdaA	Pf6N2E2_5557	Regprecise	FALSE	TRUE	0.713358850467085	1	5132	0.00155839088738441	1	0.000647773279352227	220664	PFL_4639	PFL_4642	0.95405819295559	0.929809168677342	TRUE
Pseudomonas fluorescens FW300-N2E2	PhrR	Pf6N2E2_5229	COG3272	Pf6N2E2_5230	Regprecise	TRUE	FALSE	0.790917848988077	1	5132	0.00428265362160674	1	0.00226720647773279	220664	PFL_5146	PFL_5145	0.634405245082735	0.755120619025944	TRUE
Pseudomonas stutzeri RCH2	FruR	Psest_3356	fruA	Psest_3353	Regprecise	FALSE	TRUE	-0.48655841286667	3348	1	1	0.00179157946945385	0.00253690036900369	379731	PST_0987	PST_0990	0.904003783102144	0.920912134648448	TRUE
Pseudomonas stutzeri RCH2	FruR	Psest_3356	fruB	Psest_3355	Regprecise	FALSE	TRUE	-0.39192491007609	3346	3	1	0.00537152801232232	0.00253690036900369	379731	PST_0987	PST_0988	0.904003783102144	0.91229958032928	TRUE
Pseudomonas stutzeri RCH2	FruR	Psest_3356	fruK	Psest_3354	Regprecise	FALSE	TRUE	-0.414897638522728	3347	2	1	0.00358208870030774	0.00253690036900369	379731	PST_0987	PST_0989	0.904003783102144	0.82626060908637	TRUE
Pseudomonas stutzeri RCH2	GntR	Psest_2126	gntKZ	Psest_2123	Regprecise	TRUE	TRUE	-0.291208572393205	3345	4	1	0.00715989772525827	0.00691881918819188	399739	Pmen_2566	Pmen_2569	0.8564447159438	0.612737822156254	TRUE
Pseudomonas stutzeri RCH2	GntR	Psest_2126	gntX	Psest_2125	Regprecise	TRUE	TRUE	-0.552397996549409	3348	1	1	0.00179157946945385	0.00691881918819188	399739	Pmen_2566	Pmen_2567	0.8564447159438	0.830911292764154	TRUE
Pseudomonas stutzeri RCH2	GntR	Psest_2126	gntY	Psest_2124	Regprecise	TRUE	TRUE	-0.510663069536211	3347	2	1	0.00358208870030774	0.00691881918819188	399739	Pmen_2566	Pmen_2568	0.8564447159438	0.894743351886209	TRUE
Pseudomonas stutzeri RCH2	NtrC	Psest_3932	ntrB	Psest_3931	Regprecise	TRUE	FALSE	0.894965006792115	1	3348	0.000597371565113525	1	0.000461254612546125	379731	PST_0349	PST_0350	0.992765020446681	0.856224502410681	TRUE
Pseudomonas stutzeri RCH2	PhhR	Psest_0782	hmgC	Psest_3512	Regprecise	FALSE	TRUE	0.618119290992076	2	3347	0.00834822900779209	1	0.00161439114391144	379731	PST_3561	PST_0871	0.982348351862688	0.993093093093093	TRUE
Pseudomonas stutzeri RCH2	PhhR	Psest_0782	hpd	Psest_3514	Regprecise	FALSE	TRUE	0.70822652356641	1	3348	0.00417785586624619	1	0.00161439114391144	379731	PST_3561	PST_0869	0.982348351862688	0.966463000678887	TRUE
Sinorhizobium meliloti 1021	HutC	SM_b20048	hutC	SMc00674	Regprecise	FALSE	TRUE	-0.376754155561668	5131	2	1	0.00855696874601675	0.00684604362362681	394	NGR_b23610	NGR_c27380	0.804347826086957	0.73115840893231	TRUE
Sinorhizobium meliloti 1021	HutC	SM_b20048	hutF	SMc00673	Regprecise	FALSE	TRUE	0.910948516358276	1	5132	0.00428265362160674	1	0.00684604362362681	394	NGR_b23610	NGR_c27390	0.804347826086957	0.846650177438434	TRUE
Sinorhizobium meliloti 1021	HutC	SM_b20048	hutI	SM_b21166	Regprecise	FALSE	TRUE	0.878185341105418	2	5131	0.00855696874601675	1	0.00254736506925649	394	NGR_b23610	NGR_b13270	0.804347826086957	0.746958113491978	TRUE
Sinorhizobium meliloti 1021	XylR	SM_b20901	xylH	SM_b20903	Regprecise	FALSE	TRUE	-0.515588814960684	5132	1	1	0.00116890704230288	0.000636841267314122	216596	RL3623	RL3625	0.636318096430808	0.755230596175478	TRUE
Sinorhizobium meliloti 1021	XylR	SM_b20901	xylF	SM_b20902	Regprecise	FALSE	TRUE	-0.459106439229544	5130	3	1	0.00350535460575863	0.000636841267314122	216596	RL3623	RL3624	0.636318096430808	0.881930952025108	TRUE
Sinorhizobium meliloti 1021	XylR	SM_b20901	xylG	SM_b20904	Regprecise	FALSE	TRUE	-0.487287452291706	5131	2	1	0.00233735854796158	0.000636841267314122	216596	RL3623	RL3626	0.636318096430808	0.948077298457935	TRUE
Pseudomonas simiae WCS417	BetI	PS417_26335	betA	PS417_26345	Regprecise	TRUE	FALSE	0.701324337084555	2	4417	0.00181036424307246	1	0.0010752688172043	218491	ECA1744	ECA1746	0.642857142857143	0.819091608929946	TRUE
Pseudomonas simiae WCS417	XltR	PS417_17705	xltF	PS417_17720	Regprecise	FALSE	TRUE	-0.397378967556697	4414	5	1	0.00903851226559316	0.0010752688172043	349521	HCH_02466	HCH_02471	0.492099322799097	0.769857433808554	TRUE
Pseudomonas simiae WCS417	GcvR	PS417_22350	gcvP	PS417_22360	Regprecise	FALSE	TRUE	0.678441703302142	2	4417	0.0036190897767987	1	0.000716845878136201	220664	PFL_4639	PFL_4641	0.942623787646758	0.923441698719637	TRUE
Pseudomonas simiae WCS417	RbsR	PS417_18390	rbsA	PS417_18400	Regprecise	TRUE	FALSE	0.761703332334954	1	4418	0.00135777320549724	1	0.00125448028673835	220664	PFL_2104	PFL_2102	0.838168631006346	0.89249472520848	TRUE
Pseudomonas simiae WCS417	GcvR	PS417_22350	gcvT	PS417_22370	Regprecise	FALSE	TRUE	0.647220737835559	3	4416	0.00542679167360549	1	0.000716845878136201	220664	PFL_4639	PFL_4643	0.942623787646758	0.882123130809646	TRUE
Pseudomonas simiae WCS417	XltR	PS417_17705	xltC	PS417_17735	Regprecise	FALSE	TRUE	-0.40864638630343	4416	3	1	0.00542679167360549	0.0010752688172043	349521	HCH_02466	HCH_02467	0.492099322799097	0.689393939393939	TRUE
Pseudomonas simiae WCS417	NagQ	PS417_22980	nagA	PS417_22985	Regprecise	TRUE	FALSE	0.839923221327742	1	4418	0.00181015940440954	1	0.000896057347670251	220664	PFL_1082	PFL_1081	0.837919870497774	0.893479141352774	TRUE
Pseudomonas simiae WCS417	GcvR	PS417_22350	gcvH	PS417_22355	Regprecise	FALSE	TRUE	0.704530722149066	1	4418	0.00181015940440954	1	0.000716845878136201	220664	PFL_4639	PFL_4640	0.942623787646758	0.88198269079465	TRUE
Pseudomonas simiae WCS417	BetI	PS417_26335	betB	PS417_26340	Regprecise	TRUE	FALSE	0.739862137038898	1	4418	0.00090528458725081	1	0.0010752688172043	218491	ECA1744	ECA1745	0.642857142857143	0.787678994540023	TRUE
Pseudomonas simiae WCS417	RbsR	PS417_18390	rbsC	PS417_18395	Regprecise	TRUE	FALSE	0.603050403287201	2	4417	0.00271493175586435	1	0.00125448028673835	220664	PFL_2104	PFL_2103	0.838168631006346	0.881149537262543	TRUE
Pseudomonas simiae WCS417	NtrC	PS417_01635	ntrB	PS417_01640	Regprecise	TRUE	FALSE	0.903814934476922	1	4418	0.000452693526482584	1	0.000896057347670251	220664	PFL_0377	PFL_0378	0.974091627172196	0.956490625447259	TRUE
Pseudomonas simiae WCS417	DesT	PS417_02720	plsC	PS417_21200	Regprecise	FALSE	TRUE	0.430613212778711	18	4401	0.00814848347668629	1	0.0003584229390681	220664	PFL_0610	PFL_1839	0.908782966368256	0.766686590954373	FALSE
Pseudomonas simiae WCS417	NagQ	PS417_22980	ptsI	PS417_22995	Regprecise	TRUE	FALSE	0.728353662591885	3	4416	0.00542679167360549	1	0.000896057347670251	220664	PFL_1082	PFL_1079	0.837919870497774	0.69581679389313	TRUE
Pseudomonas simiae WCS417	XltR	PS417_17705	xltB	PS417_17725	Regprecise	FALSE	TRUE	-0.469930055658175	4418	1	1	0.00181015940440954	0.0010752688172043	349521	HCH_02466	HCH_02470	0.492099322799097	0.722670463534251	TRUE
Pseudomonas simiae WCS417	NagQ	PS417_22980	nagE	PS417_23000	Regprecise	TRUE	FALSE	0.787356130389996	2	4417	0.0036190897767987	1	0.000896057347670251	220664	PFL_1082	PFL_1078	0.837919870497774	0.805443998215083	TRUE
