# Supplementary material for: Validating regulatory predictions from diverse bacteria with mutant fitness data
Source: PLoS One. 2017 May 24;12(5):e0178258. doi: 10.1371/journal.pone.0178258 (PMC5443562; doi:10.1371/journal.pone.0178258)
Supplement: S3 Table — (TAB) [file pone.0178258.s003.tab]

org	putativeTarget	putativeTF	cofit	rank	rationale	descTF	descTarget
acidovorax_3H11	Ac3H11_4432	Ac3H11_727	0.837262509974958	1	cofit	RNA polymerase sigma-54 factor RpoN	Nitrogen regulation protein NR(I)
ANA3	7025384	7024152	0.957769332845097	1	ccofit	flagellar biosynthesis sigma factor (RefSeq)	OmpA/MotB domain-containing protein (RefSeq)
ANA3	7025667	7023442	0.845456574780998	3	ccofit	RNA polymerase factor sigma-54 (RefSeq)	PII uridylyl-transferase (RefSeq)
azobra	AZOBR_RS14425	AZOBR_RS18870	0.871726781360142	1	cofit	RNA polymerase sigma54 factor	ATPase
BFirm	BPHYT_RS00130	BPHYT_RS00140	0.886377556267049	1	cofit	MerR family transcriptional regulator	ATPase P
BFirm	BPHYT_RS12935	BPHYT_RS02905	0.949298928280381	1	ccofit	RNA polymerase subunit sigma-54	chemotaxis protein CheY
BFirm	BPHYT_RS18940	BPHYT_RS18925	0.978340643553643	2	ccofit	RNA polymerase sigma70	flagellar biosynthesis protein FlhA
Kang	B158DRAFT_0520	B158DRAFT_0521	0.988636562786491	1	cofit	PEP-CTERM-box response regulator transcription factor	putative PEP-CTERM system histidine kinase
Keio	16347	18130	0.919242012737381	1	cofit	predicted DNA-binding transcriptional regulator of phosphonate uptake and biodegradation (NCBI)	sn-glycerol-3-phosphate transporter (NCBI)
Korea	Ga0059261_1362	Ga0059261_1363	0.884215714862692	1	cofit	PEP-CTERM-box response regulator transcription factor	putative PEP-CTERM system histidine kinase
Korea	Ga0059261_2092	Ga0059261_2081	0.890980141844535	2	ccofit	RNA polymerase sigma factor, FliA/WhiG family	flagellar hook-basal body protein
Marino	GFF2361	GFF2354	0.916830167198368	1	cofit	flagellar biosynthesis sigma factor FliA	flagellar biosynthesis protein FlhB
Miya	8501807	8501278	0.915579152309027	1	cofit	RNA polymerase, sigma 28 subunit, FliA/WhiG (RefSeq)	FlgN family protein (RefSeq)
MR1	203021	202319	0.949639129769173	6	ccofit	RNA polymerase sigma-27 factor (NCBI ptt file)	sodium-type flagellar protein MotX (NCBI ptt file)
MR1	203547	203045	0.927765584636671	1	ccofit	RNA polymerase sigma-54 factor (NCBI ptt file)	nitrogen regulation protein NR(I) (NCBI ptt file)
PS	Dsui_0835	Dsui_2269	0.816060329589372	1	cofit	SOS regulatory protein LexA	conserved hypothetical protein YidD
PS	Dsui_1756	Dsui_1726	0.873235568858682	1	cofit	RNA polymerase sigma factor, FliA/WhiG family	flagellar basal-body M-ring protein/flagellar hook-basal body protein FliF
PS	Dsui_1969	Dsui_0704	0.86227545260361	1	cofit	RNA polymerase sigma-54 factor	protein-L-isoaspartate and D-aspartate O-methyltransferase
pseudo3_N2E3	AO353_02845	AO353_18785	0.904885975917336	1	cofit	flagellar biosynthesis sigma factor	flagellar biosynthesis protein FlgE
pseudo5_N2C3_1	AO356_03835	AO356_03730	0.977096509193901	1	ccofit	flagellar biosynthesis sigma factor	flagellar M-ring protein FliF
pseudo6_N2E2	Pf6N2E2_5697	Pf6N2E2_2573	0.975184956907879	1	ccofit	RNA polymerase sigma factor for flagellar operon	Flagellar hook protein FlgE
psRCH2	GFF1682	GFF1702	0.864155254215988	1	cofit	RNA polymerase sigma factor, FliA/WhiG family	flagellar motor switch protein FliG
PV4	5208816	5208882	0.975877867099919	1	cofit	flagellar biosynthesis sigma factor (RefSeq)	polysaccharide biosynthesis protein CapD (RefSeq)
PV4	5211144	5210885	0.882164402899168	1	ccofit	RNA polymerase factor sigma-54 (RefSeq)	signal transduction histidine kinase, nitrogen specific, NtrB (RefSeq)
SB2B	6938173	6938159	0.990316230779337	1	ccofit	flagellar biosynthesis sigma factor (RefSeq)	flagellum-specific ATP synthase (RefSeq)
SB2B	6939333	6938990	0.821830720394799	1	ccofit	RNA polymerase factor sigma-54 (RefSeq)	nitrogen regulation protein (RefSeq)
WCS417	GFF3860	GFF3846	0.977435544009511	1	ccofit	flagellar biosynthesis sigma factor	flagellar hook-length control protein
